# Supplementary material for: Prospecting the biodiversity of the fungal family Ustilaginaceae for the production of value-added chemicals
Source: Fungal Biol Biotechnol. 2014 Nov 1;1:2. doi: 10.1186/s40694-014-0002-y (PMC5598272; doi:10.1186/s40694-014-0002-y)
Supplement: Supplementary file 1 — Additional file 1: Provides the strain list and all raw data of the screenings in MES and in CaCO 3 buffer including concentrations of itaconate, malate, erythritol, succinate, and relative amounts of mannosylerythritol lipids, ustilagic acid, and the unknown product. Additionally, an examplary TLC of extracted lipids produced by different Ustilaginaceae including an control TLC is provided. (XLS 5 MB) [file 40694_2014_2_MOESM1_ESM.xls]

## Sheet: affiliations
Prospecting the biodiversity of the fungal family Ustilaginaceae for the production of value-added chemicals
Elena Geisera, Vincent Wiebacha, Nick Wierckxa*, Lars M. Blanka
aChair of Applied Microbiology, iAMB – Institute of Applied Microbiology, ABBt – Aachen Biology and Biotechnology, 52074 Aachen, Germany
Geiser E – elena.geiser@rwth-aachen.de
Wierckx N – nick.wierckx@rwth-aachen.de
Wiebach V – vincent.wiebach@rwth-aachen.de
Blank LM – lars.blank@rwth-aachen.de
*corresponding author: Nick Wierckx, RWTH Aachen University, Institute of Applied Microbiology, Worringerweg 1, D-52057 Aachen, Germany. Phone: +49 241 80 26649. FAX: +49 241 80 622180. E-mail: nick.wierckx@rwth-aachen.de
strains: List of Ustilaginacea used in this work together with strain number and origin
ita: Concentration of itaconate produced by different Ustilaginaceae. Itaconate was measured after 48 h and 96 h cultivation in CaCO3 or MES buffered screening medium as indicated.
mal: Concentration of malate produced by different Ustilaginaceae. Malate was measured after 48 h and 96 h cultivation in CaCO3 or MES buffered screening medium as indicated.
ery: Concentration of erythritol produced by different Ustilaginaceae. Erythritol was measured after 48 h and 96 h cultivation in CaCO3 or MES buffered screening medium as indicated.
suc: Concentration of succinate produced by different Ustilaginaceae. Succinate was measured after 48 h and 96 h cultivation in CaCO3 or MES buffered screening medium as indicated.
unknown: HPLC peak area (RI detector) of an unknown product produced by different Ustilaginaceae. Substance was measured after 48 h and 96 h cultivation in CaCO3 or MES buffered screening medium as indicated.
mel: Relative concentration of MELs produced by different Ustilaginaceae. MELs were ascertained after 120 h cultivation in CaCO3 or MES buffered screening medium as indicated.
ua: Relative concentration of UA produced by different Ustilaginaceae. UA were ascertained after 120 h cultivation in CaCO3 or MES buffered screening medium as indicated.

## Sheet: strains
strain no.	strain	origin
2133	Ustilago maydis Nr. 195	Prof. M. Bölker, Philipps University Marburg, Germany
2134	Ustilago maydis Nr. 196	Prof. M. Bölker, Philipps University Marburg, Germany
2135	Ustilago maydis Nr. 197	Prof. M. Bölker, Philipps University Marburg, Germany
2136	Ustilago maydis Nr. 198	Prof. M. Bölker, Philipps University Marburg, Germany
2137	Ustilago maydis Nr. 199	Prof. M. Bölker, Philipps University Marburg, Germany
2138	Ustilago maydis Nr. 200	Prof. M. Bölker, Philipps University Marburg, Germany
2139	Ustilago maydis Nr. 201	Prof. M. Bölker, Philipps University Marburg, Germany
2140	Ustilago maydis Nr. 202	Prof. M. Bölker, Philipps University Marburg, Germany
2141	Ustilago maydis Nr. 203	Prof. M. Bölker, Philipps University Marburg, Germany
2142	Ustilago maydis Nr. 204	Prof. M. Bölker, Philipps University Marburg, Germany
2143	Ustilago maydis Nr. 205	Prof. M. Bölker, Philipps University Marburg, Germany
2144	Ustilago maydis Nr. 206	Prof. M. Bölker, Philipps University Marburg, Germany
2145	Ustilago maydis Nr. 207	Prof. M. Bölker, Philipps University Marburg, Germany
2146	Ustilago maydis Nr. 208	Prof. M. Bölker, Philipps University Marburg, Germany
2147	Ustilago maydis Nr. 209	Prof. M. Bölker, Philipps Universität Marburg, Germany
2148	Ustilago maydis Nr. 211	Prof. M. Bölker, Philipps University Marburg, Germany
2149	Ustilago maydis Nr. 212	Prof. M. Bölker, Philipps University Marburg, Germany
2150	Ustilago maydis Nr. 213	Prof. M. Bölker, Philipps University Marburg, Germany
2151	Ustilago maydis Nr. 214	Prof. M. Bölker, Philipps University Marburg, Germany
2152	Ustilago maydis Nr. 215	Prof. M. Bölker, Philipps University Marburg, Germany
2153	Ustilago maydis Nr. 462 a1bA	Prof. M. Bölker, Philipps University Marburg, Germany
2154	Ustilago maydis Nr. 463 a1bB	ATCC 22882
2155	Ustilago maydis Nr. 465 a1bD	ATCC 22884
2156	Ustilago maydis Nr. 466 a1bE	ATCC 22885
2157	Ustilago maydis Nr. 467 a1bF	ATCC 22886
2158	Ustilago maydis Nr. 469 a1bH	ATCC 18604
2159	Ustilago maydis Nr. 470 a1bI	Prof. M. Bölker, Philipps University Marburg, Germany
2160	Ustilago maydis Nr. 471 a1bJ	ATCC 22889
2161	Ustilago maydis Nr. 473 a1bL	ATCC 22891
2162	Ustilago maydis Nr. 474 a1bM	ATCC 22892
2163	Ustilago maydis Nr. 476 a1bO	ATCC 22894
2164	Ustilago maydis Nr. 477 a1bP	ATCC 22895
2165	Ustilago maydis Nr. 478 a1bQ	ATCC 22896
2166	Ustilago maydis Nr. 479 a1bR	ATCC 22897
2167	Ustilago maydis Nr. 480	ATCC 22899
2168	Ustilago maydis Nr. 481	ATCC 22900
2169	Ustilago maydis Nr. 482	ATCC 22901
2171	Ustilago maydis Nr. 484	ATCC 22903
2172	Ustilago maydis Nr. 485	ATCC 22904
2173	Ustilago maydis Nr. 487	ATCC 22906
2174	Ustilago maydis Nr. 488	ATCC 22907
2175	Ustilago maydis Nr. 489	ATCC 22908
2176	Ustilago maydis Nr. 490	ATCC 22909
2177	Ustilago maydis Nr. 491	ATCC 22910
2178	Ustilago maydis Nr. 492	ATCC 22911
2196	Ustilago maydis FB1 a1b1	Banuett & Herskowitz, 1989, Minnesoty USA
2197	Ustilago maydis FB2 a2b2	Banuett & Herskowitz, 1989, Minnesoty USA
2198	Ustilago maydis RK 122	[Ronny Kellner, 2011]
2199	Ustilago maydis RK 123	[Ronny Kellner, 2011]
2203	Ustilago maydis RK 134	[Ronny Kellner, 2011]
2204	Ustilago maydis RK 139	[Ronny Kellner, 2011]
2205	Ustilago maydis RK 212	[Ronny Kellner, 2011]
2206	Ustilago maydis RK 213	[Ronny Kellner, 2011]
2207	Ustilago maydis RK 214	[Ronny Kellner, 2011]
2208	Ustilago maydis RK 215	[Ronny Kellner, 2011]
2209	Macalpinomyces eriachnes	CBS 131454
2210	Sporisorium consanguineum	CBS 131456
2211	Sporisorium cruentum UMa920 MAT1	CBS 133249
2212	Sporisorium exsertum	CBS 131457
2213	Sporisorium scitamineum UMa698, Sscl4, JS109, MAT1	CBS 131462
2214	Sporisorium walkeri	CBS 131464
2215	Ustanciosporium gigantosporum UMa706	CBS 131478
2216	Ustilago avenae	CBS 131466
2217	Ustilago cynodontis UMa709	CBS 131467
2218	Ustilago filiformis UMa701	CBS 131469
2220	Ustilago vetiveriae	CBS 131474
2221	Ustilago xerochloae UMa702	CBS 131476
2229	Ustilago maydis MB215	DSM 17144

## Sheet: ita
strain no.	strain name	itaconate (g L-1) after 48 h CaCO3	itaconate (g L-1) after 48 h CaCO3	average itaconate (g L-1) after 48 h CaCO3	deviation itaconate (g L-1) after 48 h CaCO3	itaconate (g L-1) after 96 h CaCO3	itaconate (g L-1) after 96 h CaCO3	average itaconate (g L-1) after 96 h CaCO3	deviation itaconate (g L-1) after 96h CaCO3		strain no.	strain name	itaconate (g L-1) after 48 h MES	itaconate (g L-1) after 48 h MES	average itaconate (g L-1) after 48 h MES	deviation itaconate (g L-1) after 48 h MES	itaconate (g L-1) after 96 h MES	itaconate (g L-1) after 96 h MES	average itaconate (g L-1) after 96 h MES	deviation itaconate (g L-1) after 96h MES
2133	Ustilago maydis Nr. 195	1.25	1.25	1.25	0	1.65	1.6	1.625	0.025		2133	Ustilago maydis Nr. 195	0.2	0.2	0.2	0	0.05	0.1	0.075	0.025
2134	Ustilago maydis Nr. 196	1.05	1.05	1.05	0	1.25	1.35	1.3	0.05		2134	Ustilago maydis Nr. 196	0.6	0.6	0.6	0	0.7	0.7	0.7	0
2135	Ustilago maydis Nr. 197	0.9	0.5	0.7	0.2	1.1	1.15	1.125	0.025		2135	Ustilago maydis Nr. 197	0.45	0.45	0.45	0	0.55	0.45	0.5	0.05
2136	Ustilago maydis Nr. 198	0.35	0.95	0.65	0.3	1.15	1.15	1.15	0		2136	Ustilago maydis Nr. 198	0.25	0.25	0.25	0	0.25	0.25	0.25	0
2137	Ustilago maydis Nr. 199	1.45	1.45	1.45	0	1.55	1.55	1.55	0		2137	Ustilago maydis Nr. 199	0.45	0.45	0.45	0	0.4	0.4	0.4	0
2138	Ustilago maydis Nr. 200	1.15	1.1	1.125	0.025	1.3	1.1	1.2	0.1		2138	Ustilago maydis Nr. 200	0.3	0.3	0.3	0	0.25	0.3	0.275	0.025
2139	Ustilago maydis Nr. 201	0.6	1.45	1.025	0.425	1.5	1.55	1.525	0.025		2139	Ustilago maydis Nr. 201	0.45	0.4	0.425	0.025	0.35	0.35	0.35	0
2140	Ustilago maydis Nr. 202	0.6	1.15	0.875	0.275	1.55	1.55	1.55	0		2140	Ustilago maydis Nr. 202	0.2	0.25	0.225	0.025	0.3	0.3	0.3	0
2141	Ustilago maydis Nr. 203	1.1	1.1	1.1	0	0.85	1.2	1.025	0.175		2141	Ustilago maydis Nr. 203	0.35	0.55	0.45	0.1	0.6	0.55	0.575	0.025
2142	Ustilago maydis Nr. 204	0.55	0.6	0.575	0.025	0.6	0.6	0.6	0		2142	Ustilago maydis Nr. 204	0.2	0.2	0.2	0	0.15	0.15	0.15	0
2143	Ustilago maydis Nr. 205	1.15	1.15	1.15	0	1.05	1.15	1.1	0.05		2143	Ustilago maydis Nr. 205	1.1	0.8	0.95	0.15	0.7	0.65	0.675	0.025
2144	Ustilago maydis Nr. 206	0.75	0.75	0.75	0	1.05	1.05	1.05	0		2144	Ustilago maydis Nr. 206	0.05	0.05	0.05	0	0.05	0.05	0.05	0
2145	Ustilago maydis Nr. 207	1.1	1.25	1.175	0.075	1.65	1.45	1.55	0.1		2145	Ustilago maydis Nr. 207	0.25	0.3	0.275	0.025	0.3	0.3	0.3	0
2146	Ustilago maydis Nr. 208	1.35	1.45	1.4	0.05	1.6	1.7	1.65	0.05		2146	Ustilago maydis Nr. 208	0.25	0.2	0.225	0.025	0.1	0.25	0.175	0.075
2147	Ustilago maydis Nr. 209	1.45	1.4	1.425	0.025	1.6	1.6	1.6	0		2147	Ustilago maydis Nr. 209	0.4	0.4	0.4	0	0.4	0.4	0.4	0
2148	Ustilago maydis Nr. 211	0.8	0.8	0.8	0	0.9	0.9	0.9	0		2148	Ustilago maydis Nr. 211	0.55	0.5	0.525	0.025	0.5	0.5	0.5	0
2149	Ustilago maydis Nr. 212	1.5	1.55	1.525	0.025	1.75	1.75	1.75	0		2149	Ustilago maydis Nr. 212	0.45	0.45	0.45	0	0.5	0.5	0.5	0
2150	Ustilago maydis Nr. 213	1.05	1.05	1.05	0	1.25	1.2	1.225	0.025		2150	Ustilago maydis Nr. 213	0.5	0.45	0.475	0.025	0.45	0.5	0.475	0.025
2151	Ustilago maydis Nr. 214	1.35	1.35	1.35	0	1.4	1.45	1.425	0.025		2151	Ustilago maydis Nr. 214	0.65	0.85	0.75	0.1	0.8	0.85	0.825	0.025
2152	Ustilago maydis Nr. 215	1.35	1.5	1.425	0.075	1.75	1.95	1.85	0.1		2152	Ustilago maydis Nr. 215	0.05	0.5	0.275	0.225	0.4	0.5	0.45	0.05
2153	Ustilago maydis Nr. 462	1	1.05	1.025	0.025	1.45	1.4	1.425	0.025		2153	Ustilago maydis Nr. 462	1.5	1.55	1.525	0.025	1.15	1.1	1.125	0.025
2154	Ustilago maydis Nr. 463	0.95	0.95	0.95	0	1	0.95	0.975	0.025		2154	Ustilago maydis Nr. 463	0.65	0.6	0.625	0.025	0.55	0.55	0.55	0
2155	Ustilago maydis Nr. 465	1.4	1.55	1.475	0.075	2.6	2.45	2.525	0.075		2155	Ustilago maydis Nr. 465	0.8	0.95	0.875	0.075	0.6	0.6	0.6	0
2156	Ustilago maydis Nr. 466	1.5	1.35	1.425	0.075	2.35	2.45	2.4	0.05		2156	Ustilago maydis Nr. 466	0.25	0.2	0.225	0.025	0.25	0.2	0.225	0.025
2157	Ustilago maydis Nr. 467	0.4	0.45	0.425	0.025	0.65	0.7	0.675	0.025		2157	Ustilago maydis Nr. 467	0.65	0.7	0.675	0.025	0.65	0.6	0.625	0.025
2158	Ustilago maydis Nr. 469	1.1	1.2	1.15	0.05	1.3	1.35	1.325	0.025		2158	Ustilago maydis Nr. 469	0.45	0.45	0.45	0	0.4	0.4	0.4	0
2159	Ustilago maydis Nr. 470	0.95	0.95	0.95	0	1.35	1.35	1.35	0		2159	Ustilago maydis Nr. 470	0.85	0.9	0.875	0.025	0.7	0.65	0.675	0.025
2160	Ustilago maydis Nr. 471	1.1	1	1.05	0.05	1.45	1.55	1.5	0.05		2160	Ustilago maydis Nr. 471	0.7	0.65	0.675	0.025	0.3	0.25	0.275	0.025
2161	Ustilago maydis Nr. 473	0.3	0.3	0.3	0	0.35	0.4	0.375	0.025		2161	Ustilago maydis Nr. 473	0	0	0	0	0	0	0	0
2162	Ustilago maydis Nr. 474	2.3	2.35	2.325	0.025	2.6	2.6	2.6	0		2162	Ustilago maydis Nr. 474	1.6	1.6	1.6	0	1.75	1.8	1.775	0.025
2163	Ustilago maydis Nr. 476	0.55	0.55	0.55	0	0.7	0.75	0.725	0.025		2163	Ustilago maydis Nr. 476	0.5	0.4	0.45	0.05	0.25	0.25	0.25	0
2164	Ustilago maydis Nr. 477	0.7	0.8	0.75	0.05	1.05	1.1	1.075	0.025		2164	Ustilago maydis Nr. 477	0.6	0.65	0.625	0.025	0.5	0.65	0.575	0.075
2165	Ustilago maydis Nr. 478	0.65	0.6	0.625	0.025	0.95	0.95	0.95	0		2165	Ustilago maydis Nr. 478	0.7	0.3	0.5	0.2	0.4	0.45	0.425	0.025
2166	Ustilago maydis Nr. 479	0.15	0.15	0.15	0	0.3	0.3	0.3	0		2166	Ustilago maydis Nr. 479	0.1	0.7	0.4	0.3	0.05	0.05	0.05	0
2167	Ustilago maydis Nr. 480	0.2	0.2	0.2	0	0.25	0.25	0.25	0		2167	Ustilago maydis Nr. 480	0.05	0.1	0.075	0.025	0.05	0	0.025	0.025
2168	Ustilago maydis Nr. 481	0.8	0.8	0.8	0	1.05	1.05	1.05	0		2168	Ustilago maydis Nr. 481	0.05	0.05	0.05	0	0.1	0.05	0.075	0.025
2169	Ustilago maydis Nr. 482	0.75	0.8	0.775	0.025	1.35	1.35	1.35	0		2169	Ustilago maydis Nr. 482	0.55	0.45	0.5	0.05	0.8	0.8	0.8	0
2171	Ustilago maydis Nr. 484	1.15	1.15	1.15	0	1.4	1.4	1.4	0		2171	Ustilago maydis Nr. 484	0.65	0.25	0.45	0.2	0.3	0.3	0.3	0
2172	Ustilago maydis Nr. 485	0.6	0.55	0.575	0.025	0.9	0.85	0.875	0.025		2172	Ustilago maydis Nr. 485	0.7	0.8	0.75	0.05	0.75	0.75	0.75	0
2173	Ustilago maydis Nr. 487	0.85	0.8	0.825	0.025	1.1	1.1	1.1	0		2173	Ustilago maydis Nr. 487	0.65	0.6	0.625	0.025	0.65	0.7	0.675	0.025
2174	Ustilago maydis Nr. 488	1.85	1.85	1.85	0	1.25	2.25	1.75	0.5		2174	Ustilago maydis Nr. 488	0.5	0.4	0.45	0.05	0.25	0.25	0.25	0
2175	Ustilago maydis Nr. 489	0.4	0.35	0.375	0.025	0.6	0.55	0.575	0.025		2175	Ustilago maydis Nr. 489	0.65	0.6	0.625	0.025	0.8	0.7	0.75	0.05
2176	Ustilago maydis Nr. 490	0.95	0.95	0.95	0	1.15	1.15	1.15	0		2176	Ustilago maydis Nr. 490	0.2	0.2	0.2	0	0.1	0.1	0.1	0
2177	Ustilago maydis Nr. 491	0.95	1	0.975	0.025	1.3275	1.45	1.38875	0.0612479		2177	Ustilago maydis Nr. 491	1.25	1.25	1.25	0	1.4	1.35	1.375	0.025
2178	Ustilago maydis Nr. 492	0.4	0.35	0.375	0.025	0.6	0.55	0.575	0.025		2178	Ustilago maydis Nr. 492	0.2	0.45	0.325	0.125	0.35	0.25	0.3	0.05
2196	Ustilago maydis FB1 Mating type a1b1	0.5	0.5	0.5	0	0.45	0.5	0.475	0.025		2196	Ustilago maydis FB1 Mating type a1b1	0.15	0.05	0.1	0.05	0.1	0.1	0.1	0
2197	Ustilago maydis FB2 Mating type a2b2	0.45	0.5	0.475	0.025	0.85	0.8	0.825	0.025		2197	Ustilago maydis FB2 Mating type a2b2	0	0.05	0.025	0.025	0.1	0.15	0.125	0.025
2198	Ustilago maydis RK 122	1	1	1	0	0.9	0.65	0.775	0.125		2198	Ustilago maydis RK 122	0.95	0.9	0.925	0.025	1	1	1	0
2199	Ustilago maydis RK 123	2.55	2.6	2.575	0.025	2.45	2.45	2.45	0		2199	Ustilago maydis RK 123	2.45	2.5	2.475	0.025	1.8	1.85	1.825	0.025
2203	Ustilago maydis RK 134	0.9	0.9	0.9	0	1.7	1.8	1.75	0.05		2203	Ustilago maydis RK 134	2.05	2.05	2.05	0	1.4	1.4	1.4	0
2204	Ustilago maydis RK 139	0.65	0.55	0.6	0.05	0.85	0.8	0.825	0.025		2204	Ustilago maydis RK 139	0.25	0.25	0.25	0	0.2	0.15	0.175	0.025
2205	Ustilago maydis RK 212	1.1	1.05	1.075	0.025	1.6	1.6	1.6	0		2205	Ustilago maydis RK 212	1.55	1.55	1.55	0	1.35	1.35	1.35	0
2206	Ustilago maydis RK 213	1.3	1.3	1.3	0	1.75	1.75	1.75	0		2206	Ustilago maydis RK 213	2.1	2.05	2.075	0.025	1.5	1.5	1.5	0
2207	Ustilago maydis RK214	1.3	1.3	1.3	0	1.3	1.3	1.3	0		2207	Ustilago maydis RK214	0.85	0.9	0.875	0.025	0.7	0.7	0.7	0
2208	Ustilago maydis RK215	1	1	1	0	1.55	1.4	1.475	0.075		2208	Ustilago maydis RK215	1.2	1.15	1.175	0.025	1	0.9	0.95	0.05
2209	Macalpinomyces eriachnes RK 028	0	0	0	0	0	0	0	0		2209	Macalpinomyces eriachnes RK 028	0	0	0	0	0	0	0	0
2210	Sporisorium consanguineum RK 133	0	0	0	0	0	0	0	0		2210	Sporisorium consanguineum RK 133	0	0	0	0	0	0	0	0
2211	Sporisorium cruentum UMa920, Mating type MAT1	0	0	0	0	0	0	0	0		2211	Sporisorium cruentum UMa920, Mating type MAT1	0	0	0	0	0	0	0	0
2212	Sporisorium exsertum RK 033	0	0	0	0	0	0	0	0		2212	Sporisorium exsertum RK 033	0	0	0	0	0	0	0	0
2213	Sporisorium scitamineum UMa698, Sscl4, JS109, RK 109, Mating type MAT1	0	0	0	0	0	0	0	0		2213	Sporisorium scitamineum UMa698, Sscl4, JS109, RK 109, Mating type MAT1	0	0	0	0	0	0	0	0
2214	Sporisorium walkeri RK 031, Mating type a1b?	0	0	0	0	0	0	0	0		2214	Sporisorium walkeri RK 031, Mating type a1b?	0	0	0	0	0	0	0	0
2215	Ustanciosporium gigantosporum UMa706, Mating type a1b?	0	0	0	0	0	0	0	0		2215	Ustanciosporium gigantosporum UMa706, Mating type a1b?	0	0	0	0	0	0.05	0.025	0.025
2216	Ustilago avenae RK 011	0	0	0	0	0	0	0	0		2216	Ustilago avenae RK 011	0	0	0	0	0	0	0	0
2217	Ustilago cynodontis UMa709, Mating type a1b?	0.95	1.05	1	0.05	3.2	3.4	3.3	0.1		2217	Ustilago cynodontis UMa709, Mating type a1b?	1.45	1.45	1.45	0	3.6	2.75	3.175	0.425
2218	Ustilago filiformis UMa701, Mating type a1b?	0	0	0	0	0	0	0	0		2218	Ustilago filiformis UMa701, Mating type a1b?	0	0	0	0	0	0	0	0
2220	Ustilago vetiveriae RK 075	0	0	0	0	0.05	0.05	0.05	0		2220	Ustilago vetiveriae RK 075	0	0	0	0	0	0	0	0
2221	Ustilago xerochloae UMa702, Mating type a1b?	0	0	0	0	0.1	0.05	0.075	0.025		2221	Ustilago xerochloae UMa702, Mating type a1b?	0	0	0	0	0	0.1	0.05	0.05
2229	Ustilago maydis MB215	1.3	1.85	1.575	0.275	2.5	2.7	2.6	0.1		2229	Ustilago maydis MB215	0.3	0.3	0.3	0	0.35	0.25	0.3	0.05

## Sheet: mal
strain no.	strain name	malate (g L-1) after 48 h CaCO3	malate (g L-1) after 48 h CaCO3	average malate (g L-1) after 48 h CaCO3	deviation malate (g L-1) after 48 h CaCO3	malate (g L-1) after 96 h CaCO3	malate (g L-1) after 96 h CaCO3	average malate (g L-1) after 96 h CaCO3	deviation malate (g L-1) after 96h CaCO3		strain no.	strain name	malate (g L-1) after 48 h MES	malate (g L-1) after 48 h MES	average malate (g L-1) after 48 h MES	deviation malate (g L-1) after 48 h MES	malate (g L-1) after 96 h MES	malate (g L-1) after 96 h MES	average malate (g L-1) after 96 h MES	deviation malate (g L-1) after 96h MES
2133	Ustilago maydis Nr. 195	3.85	3.9	3.875	0.025	3.95	4.15	4.05	0.1		2133	Ustilago maydis Nr. 195	0.5	0.55	0.525	0.025	0.1	0.1	0.1	0
2134	Ustilago maydis Nr. 196	4.55	4.8	4.675	0.125	5.05	5.25	5.15	0.1		2134	Ustilago maydis Nr. 196	1.65	1.75	1.7	0.05	0	0	0	0
2135	Ustilago maydis Nr. 197	4.3	2.35	3.325	0.975	5.45	4.8	5.125	0.325		2135	Ustilago maydis Nr. 197	1.8	1.95	1.875	0.075	0	0	0	0
2136	Ustilago maydis Nr. 198	0.5	4.35	2.425	1.925	5.15	4.55	4.85	0.3		2136	Ustilago maydis Nr. 198	1.95	1.85	1.9	0.05	0.1	0.05	0.075	0.025
2137	Ustilago maydis Nr. 199	7.35	7.3	7.325	0.025	7.4	7.3	7.35	0.05		2137	Ustilago maydis Nr. 199	2	2	2	0	0.05	0.05	0.05	0
2138	Ustilago maydis Nr. 200	4.95	4.8	4.875	0.075	5.35	4.85	5.1	0.25		2138	Ustilago maydis Nr. 200	1.95	2	1.975	0.025	0	0.05	0.025	0.025
2139	Ustilago maydis Nr. 201	2.05	4.5	3.275	1.225	4.55	4.7	4.625	0.075		2139	Ustilago maydis Nr. 201	1.75	1.65	1.7	0.05	0.05	0	0.025	0.025
2140	Ustilago maydis Nr. 202	0.65	2.9	1.775	1.125	4.25	4.4	4.325	0.075		2140	Ustilago maydis Nr. 202	0.5	0.7	0.6	0.1	0.05	0.05	0.05	0
2141	Ustilago maydis Nr. 203	7.3	6.95	7.125	0.175	6.25	8	7.125	0.875		2141	Ustilago maydis Nr. 203	1.05	1.7	1.375	0.325	0	0	0	0
2142	Ustilago maydis Nr. 204	0.35	5.7	3.025	2.675	6.45	6.25	6.35	0.1		2142	Ustilago maydis Nr. 204	2.05	2	2.025	0.025	0.2	0.25	0.225	0.025
2143	Ustilago maydis Nr. 205	5.15	5.25	5.2	0.05	5.95	6.1	6.025	0.075		2143	Ustilago maydis Nr. 205	0.75	1.3	1.025	0.275	0.05	0.05	0.05	0
2144	Ustilago maydis Nr. 206	7.6	7.3	7.45	0.15	7.9	7.7	7.8	0.1		2144	Ustilago maydis Nr. 206	2.05	2.05	2.05	0	0.3	0.25	0.275	0.025
2145	Ustilago maydis Nr. 207	7.7	7.6	7.65	0.05	7.5	7.65	7.575	0.075		2145	Ustilago maydis Nr. 207	2.5	2.4	2.45	0.05	0.05	0	0.025	0.025
2146	Ustilago maydis Nr. 208	6.95	7.35	7.15	0.2	7.35	7.5	7.425	0.075		2146	Ustilago maydis Nr. 208	2	1.95	1.975	0.025	0.05	0.35	0.2	0.15
2147	Ustilago maydis Nr. 209	6	5.75	5.875	0.125	6.95	6.75	6.85	0.1		2147	Ustilago maydis Nr. 209	2.2	2.2	2.2	0	0.25	0.25	0.25	0
2148	Ustilago maydis Nr. 211	7.5	7.45	7.475	0.025	8	8.05	8.025	0.025		2148	Ustilago maydis Nr. 211	2	1.95	1.975	0.025	0.05	0.05	0.05	0
2149	Ustilago maydis Nr. 212	6.85	7.2	7.025	0.175	7.2	7.35	7.275	0.075		2149	Ustilago maydis Nr. 212	1.65	1.65	1.65	0	0	0	0	0
2150	Ustilago maydis Nr. 213	5.65	4.9	5.275	0.375	5.65	5.35	5.5	0.15		2150	Ustilago maydis Nr. 213	1.85	1.85	1.85	0	0.1	0.05	0.075	0.025
2151	Ustilago maydis Nr. 214	7	7	7	0	7.35	7.75	7.55	0.2		2151	Ustilago maydis Nr. 214	2.15	1.7	1.925	0.225	0	0	0	0
2152	Ustilago maydis Nr. 215	4.65	4.85	4.75	0.1	5	5.4	5.2	0.2		2152	Ustilago maydis Nr. 215	1.9	1.5	1.7	0.2	0.65	0.7	0.675	0.025
2153	Ustilago maydis Nr. 462	2.5	2.45	2.475	0.025	1.8	2.2	2	0.2		2153	Ustilago maydis Nr. 462	0.65	0.55	0.6	0.05	0	0	0	0
2154	Ustilago maydis Nr. 463	1.7	1.7	1.7	0	1.7	1.7	1.7	0		2154	Ustilago maydis Nr. 463	0.95	1	0.975	0.025	0	0	0	0
2155	Ustilago maydis Nr. 465	1.5	1.9	1.7	0.2	0.7	1.1	0.9	0.2		2155	Ustilago maydis Nr. 465	0.1	0.25	0.175	0.075	0.3	0.3	0.3	0
2156	Ustilago maydis Nr. 466	4.95	4.65	4.8	0.15	7.05	7.25	7.15	0.1		2156	Ustilago maydis Nr. 466	1.7	1.75	1.725	0.025	1.5	1.5	1.5	0
2157	Ustilago maydis Nr. 467	5.1	5.1	5.1	0	6.25	6.35	6.3	0.05		2157	Ustilago maydis Nr. 467	1.35	1.3	1.325	0.025	0.8	0.85	0.825	0.025
2158	Ustilago maydis Nr. 469	1.65	1.9	1.775	0.125	2.25	2.55	2.4	0.15		2158	Ustilago maydis Nr. 469	0.3	0.25	0.275	0.025	0.25	0.3	0.275	0.025
2159	Ustilago maydis Nr. 470	3.25	2.85	3.05	0.2	5.05	4.55	4.8	0.25		2159	Ustilago maydis Nr. 470	1.1	1.05	1.075	0.025	0.35	0.15	0.25	0.1
2160	Ustilago maydis Nr. 471	3.15	3.45	3.3	0.15	4.1	3.6	3.85	0.25		2160	Ustilago maydis Nr. 471	0.8	0.85	0.825	0.025	0.35	0.5	0.425	0.075
2161	Ustilago maydis Nr. 473	5.2	5.25	5.225	0.025	2.15	2.85	2.5	0.35		2161	Ustilago maydis Nr. 473	0.1	0.15	0.125	0.025	0.05	0.15	0.1	0.05
2162	Ustilago maydis Nr. 474	11.1	11.1	11.1	0	10.85	11.15	11	0.15		2162	Ustilago maydis Nr. 474	1.55	1.55	1.55	0	0	0	0	0
2163	Ustilago maydis Nr. 476	4.9	4.9	4.9	0	5.25	5.5	5.375	0.125		2163	Ustilago maydis Nr. 476	1.35	1.3	1.325	0.025	0	0	0	0
2164	Ustilago maydis Nr. 477	3.4	3.45	3.425	0.025	1.75	1.45	1.6	0.15		2164	Ustilago maydis Nr. 477	1.6	1.65	1.625	0.025	0	0.05	0.025	0.025
2165	Ustilago maydis Nr. 478	5.3	4.6	4.95	0.35	6.5	5.85	6.175	0.325		2165	Ustilago maydis Nr. 478	1.35	1.5	1.425	0.075	0.1	0.05	0.075	0.025
2166	Ustilago maydis Nr. 479	0.65	0.5	0.575	0.075	0.9	0.95	0.925	0.025		2166	Ustilago maydis Nr. 479	0.3	0.25	0.275	0.025	0.8	0.8	0.8	0
2167	Ustilago maydis Nr. 480	0.05	0.05	0.05	0	0.05	0.1	0.075	0.025		2167	Ustilago maydis Nr. 480	0.1	0.15	0.125	0.025	0	0	0	0
2168	Ustilago maydis Nr. 481	4.75	4.5	4.625	0.125	5.4	5.25	5.325	0.075		2168	Ustilago maydis Nr. 481	1.2	1.2	1.2	0	0	0.05	0.025	0.025
2169	Ustilago maydis Nr. 482	0.35	0.3	0.325	0.025	0.35	0.5	0.425	0.075		2169	Ustilago maydis Nr. 482	0.25	0.15	0.2	0.05	0	0	0	0
2171	Ustilago maydis Nr. 484	4.05	4.3	4.175	0.125	5.35	5.45	5.4	0.05		2171	Ustilago maydis Nr. 484	1.9	2.05	1.975	0.075	0.95	0.9	0.925	0.025
2172	Ustilago maydis Nr. 485	7.85	7.75	7.8	0.05	9.4	9.25	9.325	0.075		2172	Ustilago maydis Nr. 485	0.4	0.4	0.4	0	0.05	0.05	0.05	0
2173	Ustilago maydis Nr. 487	5.3	5.35	5.325	0.025	6.35	6.5	6.425	0.075		2173	Ustilago maydis Nr. 487	0.6	0.7	0.65	0.05	0.05	0.05	0.05	0
2174	Ustilago maydis Nr. 488	1.25	1.05	1.15	0.1	4.3	1	2.65	1.65		2174	Ustilago maydis Nr. 488	0.05	0.05	0.05	0	0.15	0.15	0.15	0
2175	Ustilago maydis Nr. 489	0.15	0.1	0.125	0.025	0.8	0.95	0.875	0.075		2175	Ustilago maydis Nr. 489	0.35	0.4	0.375	0.025	0.1	0.3	0.2	0.1
2176	Ustilago maydis Nr. 490	5.35	5.55	5.45	0.1	6.85	6.7	6.775	0.075		2176	Ustilago maydis Nr. 490	0.45	0.5	0.475	0.025	0.05	0.05	0.05	0
2177	Ustilago maydis Nr. 491	3.8	4.15	3.975	0.175	4.55317	5	4.77658	0.223417		2177	Ustilago maydis Nr. 491	0.7	0.75	0.725	0.025	0	0	0	0
2178	Ustilago maydis Nr. 492	3.25	3	3.125	0.125	3.55	3.6	3.575	0.025		2178	Ustilago maydis Nr. 492	1.4	1.45	1.425	0.025	0.55	0.15	0.35	0.2
2196	Ustilago maydis FB1 Mating type a1b1	0.1	0.1	0.1	0	0.05	0.05	0.05	0		2196	Ustilago maydis FB1 Mating type a1b1	0.3	0.3	0.3	0	0.05	0.05	0.05	0
2197	Ustilago maydis FB2 Mating type a2b2	0.45	0.4	0.425	0.025	0.55	0.45	0.5	0.05		2197	Ustilago maydis FB2 Mating type a2b2	0.95	1.05	1	0.05	0.45	0.45	0.45	0
2198	Ustilago maydis RK 122	0.05	0.1	0.075	0.025	0.15	0.05	0.1	0.05		2198	Ustilago maydis RK 122	0.2	0.2	0.2	0	0	0	0	0
2199	Ustilago maydis RK 123	5.9	6	5.95	0.05	6.65	6.5	6.575	0.075		2199	Ustilago maydis RK 123	1.05	1	1.025	0.025	0	0.05	0.025	0.025
2203	Ustilago maydis RK 134	1.8	1.95	1.875	0.075	1.5	1.35	1.425	0.075		2203	Ustilago maydis RK 134	0.15	0.2	0.175	0.025	0	0.05	0.025	0.025
2204	Ustilago maydis RK 139	6.85	6.5	6.675	0.175	8.1	8.1	8.1	0		2204	Ustilago maydis RK 139	2.15	2.1	2.125	0.025	0.05	0.05	0.05	0
2205	Ustilago maydis RK 212	1.2	1.15	1.175	0.025	0.25	0.3	0.275	0.025		2205	Ustilago maydis RK 212	0.35	0.25	0.3	0.05	0	0.05	0.025	0.025
2206	Ustilago maydis RK 213	3.1	3.55	3.325	0.225	1.85	1.8	1.825	0.025		2206	Ustilago maydis RK 213	0.8	0.75	0.775	0.025	0	0.05	0.025	0.025
2207	Ustilago maydis RK214	4.5	4.45	4.475	0.025	5.05	4.95	5	0.05		2207	Ustilago maydis RK214	1	1.05	1.025	0.025	0	0	0	0
2208	Ustilago maydis RK215	3.15	3.15	3.15	0	3.1	3.2	3.15	0.05		2208	Ustilago maydis RK215	0.8	0.7	0.75	0.05	0	0	0	0
2209	Macalpinomyces eriachnes RK 028	1.75	2.35	2.05	0.3	4.4	4.1	4.25	0.15		2209	Macalpinomyces eriachnes RK 028	0.65	0.65	0.65	0	0.65	0.65	0.65	0
2210	Sporisorium consanguineum RK 133	0.3	0.3	0.3	0	0.7	0.85	0.775	0.075		2210	Sporisorium consanguineum RK 133	0.75	1.05	0.9	0.15	1.1	1.15	1.125	0.025
2211	Sporisorium cruentum UMa920, Mating type MAT1	8.6	8.8	8.7	0.1	11.01	11	11.005	0.005		2211	Sporisorium cruentum UMa920, Mating type MAT1	0	0.2	0.1	0.1	0.3	0.3	0.3	0
2212	Sporisorium exsertum RK 033	1.7	2	1.85	0.15	2.3	2.3	2.3	0		2212	Sporisorium exsertum RK 033	0.45	0.35	0.4	0.05	0	0	0	0
2213	Sporisorium scitamineum UMa698, Sscl4, JS109, RK 109, Mating type MAT1	2.4	2.6	2.5	0.1	2.9	2.95	2.925	0.025		2213	Sporisorium scitamineum UMa698, Sscl4, JS109, RK 109, Mating type MAT1	0.3	0.35	0.325	0.025	0	0	0	0
2214	Sporisorium walkeri RK 031, Mating type a1b?	2.05	1.75	1.9	0.15	1.45	1.35	1.4	0.05		2214	Sporisorium walkeri RK 031, Mating type a1b?	0.35	0.35	0.35	0	0	0	0	0
2215	Ustanciosporium gigantosporum UMa706, Mating type a1b?	0.15	0.15	0.15	0	0.1	0.1	0.1	0		2215	Ustanciosporium gigantosporum UMa706, Mating type a1b?	0.15	0.2	0.175	0.025	0.05	0.05	0.05	0
2216	Ustilago avenae RK 011	0.2	0.25	0.225	0.025	0.55	0.6	0.575	0.025		2216	Ustilago avenae RK 011	0.1	0.15	0.125	0.025	0.2	0.25	0.225	0.025
2217	Ustilago cynodontis UMa709, Mating type a1b?	0.45	0.45	0.45	0	0.65	0.75	0.7	0.05		2217	Ustilago cynodontis UMa709, Mating type a1b?	0.15	0.2	0.175	0.025	0.2	0.1	0.15	0.05
2218	Ustilago filiformis UMa701, Mating type a1b?	0.8	0.8	0.8	0	1.5	1.45	1.475	0.025		2218	Ustilago filiformis UMa701, Mating type a1b?	0.25	0.15	0.2	0.05	0.1	0.1	0.1	0
2220	Ustilago vetiveriae RK 075	1.35	1.3	1.325	0.025	1.2	1	1.1	0.1		2220	Ustilago vetiveriae RK 075	0.3	0.35	0.325	0.025	0.2	0.2	0.2	0
2221	Ustilago xerochloae UMa702, Mating type a1b?	0.2	0.2	0.2	0	0.3	0.25	0.275	0.025		2221	Ustilago xerochloae UMa702, Mating type a1b?	0	0	0	0	0	0	0	0
2229	Ustilago maydis MB215	2.55	5.4	3.975	1.425	4.6	4.5	4.55	0.05		2229	Ustilago maydis MB215	0.95	0.9	0.925	0.025	0	0	0	0

## Sheet: ery
strain no.	strain name	erythritol (g L-1) after 48 h CaCO3	erythritol (g L-1) after 48 h CaCO3	average erythritol (g L-1) after 48 h CaCO3	deviation erythritol (g L-1) after 48 h CaCO3	erythritol (g L-1) after 96 h CaCO3	erythritol (g L-1) after 96 h CaCO3	average erythritol (g L-1) after 96 h CaCO3	deviation erythritol (g L-1) after 96h CaCO3		strain no.	strain name	erythritol (g L-1) after 48 h MES	erythritol (g L-1) after 48 h MES	average erythritol (g L-1) after 48 h MES	deviation erythritol (g L-1) after 48 h MES	erythritol (g L-1) after 96 h MES	erythritol (g L-1) after 96 h MES	average erythritol (g L-1) after 96 h MES	deviation erythritol (g L-1) after 96h MES
2133	Ustilago maydis Nr. 195	0	0	0	0	0	0	0	0		2133	Ustilago maydis Nr. 195	0	0	0	0	0.1	0.1	0.1	0
2134	Ustilago maydis Nr. 196	0	0	0	0	0	0	0	0		2134	Ustilago maydis Nr. 196	0	0	0	0	0	0	0	0
2135	Ustilago maydis Nr. 197	0	0	0	0	0	0	0	0		2135	Ustilago maydis Nr. 197	0	0	0	0	0	0	0	0
2136	Ustilago maydis Nr. 198	0	0	0	0	0	0	0	0		2136	Ustilago maydis Nr. 198	0	0	0	0	0	0	0	0
2137	Ustilago maydis Nr. 199	0	0	0	0	0	0	0	0		2137	Ustilago maydis Nr. 199	0	0	0	0	0	0	0	0
2138	Ustilago maydis Nr. 200	0	0	0	0	0	0	0	0		2138	Ustilago maydis Nr. 200	0	0	0	0	0	0	0	0
2139	Ustilago maydis Nr. 201	0	0	0	0	0	0	0	0		2139	Ustilago maydis Nr. 201	0	0	0	0	0	0	0	0
2140	Ustilago maydis Nr. 202	0	0	0	0	0	0	0	0		2140	Ustilago maydis Nr. 202	0	0	0	0	0	0	0	0
2141	Ustilago maydis Nr. 203	0	0	0	0	0	0	0	0		2141	Ustilago maydis Nr. 203	0	0	0	0	0	0	0	0
2142	Ustilago maydis Nr. 204	0	0	0	0	0	0	0	0		2142	Ustilago maydis Nr. 204	0	0	0	0	0	0	0	0
2143	Ustilago maydis Nr. 205	0	0	0	0	0	0	0	0		2143	Ustilago maydis Nr. 205	0	0	0	0	0	0	0	0
2144	Ustilago maydis Nr. 206	0	0	0	0	0	0	0	0		2144	Ustilago maydis Nr. 206	0	0	0	0	0	0	0	0
2145	Ustilago maydis Nr. 207	0	0	0	0	0	0	0	0		2145	Ustilago maydis Nr. 207	0	0	0	0	0	0	0	0
2146	Ustilago maydis Nr. 208	0	0	0	0	0	0	0	0		2146	Ustilago maydis Nr. 208	0	0	0	0	0	0	0	0
2147	Ustilago maydis Nr. 209	0	0	0	0	0	0	0	0		2147	Ustilago maydis Nr. 209	0	0	0	0	0	0	0	0
2148	Ustilago maydis Nr. 211	0	0	0	0	0	0	0	0		2148	Ustilago maydis Nr. 211	0	0	0	0	0	0	0	0
2149	Ustilago maydis Nr. 212	0	0	0	0	0	0	0	0		2149	Ustilago maydis Nr. 212	0	0	0	0	0	0	0	0
2150	Ustilago maydis Nr. 213	0	0	0	0	0	0	0	0		2150	Ustilago maydis Nr. 213	0	0	0	0	0	0	0	0
2151	Ustilago maydis Nr. 214	0	0	0	0	0	0	0	0		2151	Ustilago maydis Nr. 214	0	0	0	0	0	0	0	0
2152	Ustilago maydis Nr. 215	0	0	0	0	0	0	0	0		2152	Ustilago maydis Nr. 215	0	0	0	0	0	0	0	0
2153	Ustilago maydis Nr. 462	0	0	0	0	0	0	0	0		2153	Ustilago maydis Nr. 462	0	0	0	0	0	0	0	0
2154	Ustilago maydis Nr. 463	0	0	0	0	0	0	0	0		2154	Ustilago maydis Nr. 463	0	0	0	0	0	0	0	0
2155	Ustilago maydis Nr. 465	0	0	0	0	0	0	0	0		2155	Ustilago maydis Nr. 465	0	0	0	0	0.8	0.75	0.775	0.025
2156	Ustilago maydis Nr. 466	0	0	0	0	0	0	0	0		2156	Ustilago maydis Nr. 466	0	0	0	0	0	0	0	0
2157	Ustilago maydis Nr. 467	0	0	0	0	0	0	0	0		2157	Ustilago maydis Nr. 467	0	0	0	0	0	0	0	0
2158	Ustilago maydis Nr. 469	0	0	0	0	0	0	0	0		2158	Ustilago maydis Nr. 469	0	0	0	0	0.4	0.4	0.4	0
2159	Ustilago maydis Nr. 470	0	0	0	0	0	0	0	0		2159	Ustilago maydis Nr. 470	0	0	0	0	0.05	0	0.025	0.025
2160	Ustilago maydis Nr. 471	0	0	0	0	0	0	0	0		2160	Ustilago maydis Nr. 471	0	0	0	0	0.2	0.25	0.225	0.025
2161	Ustilago maydis Nr. 473	0	0	0	0	0	0	0	0		2161	Ustilago maydis Nr. 473	0	0	0	0	0	0	0	0
2162	Ustilago maydis Nr. 474	0	0	0	0	0	0	0	0		2162	Ustilago maydis Nr. 474	0	0	0	0	0	0	0	0
2163	Ustilago maydis Nr. 476	0	0	0	0	0	0	0	0		2163	Ustilago maydis Nr. 476	0	0	0	0	0	0	0	0
2164	Ustilago maydis Nr. 477	0.15	0.1	0.125	0.025	0	0	0	0		2164	Ustilago maydis Nr. 477	0	0	0	0	0	0	0	0
2165	Ustilago maydis Nr. 478	0	0	0	0	0	0	0	0		2165	Ustilago maydis Nr. 478	0	0	0	0	0	0	0	0
2166	Ustilago maydis Nr. 479	0	0	0	0	0	0	0	0		2166	Ustilago maydis Nr. 479	0	0	0	0	0.25	0.4	0.325	0.075
2167	Ustilago maydis Nr. 480	0	0	0	0	0	0	0	0		2167	Ustilago maydis Nr. 480	0	0	0	0	0	0	0	0
2168	Ustilago maydis Nr. 481	0	0	0	0	0	0	0	0		2168	Ustilago maydis Nr. 481	0	0	0	0	0	0	0	0
2169	Ustilago maydis Nr. 482	0	0	0	0	0	0	0	0		2169	Ustilago maydis Nr. 482	0	0	0	0	0	0	0	0
2171	Ustilago maydis Nr. 484	0	0	0	0	0	0	0	0		2171	Ustilago maydis Nr. 484	0	0	0	0	0	0	0	0
2172	Ustilago maydis Nr. 485	0	0	0	0	0	0	0	0		2172	Ustilago maydis Nr. 485	0	0	0	0	0	0	0	0
2173	Ustilago maydis Nr. 487	0	0	0	0	0	0	0	0		2173	Ustilago maydis Nr. 487	0	0	0	0	0	0	0	0
2174	Ustilago maydis Nr. 488	0	0	0	0	0	0	0	0		2174	Ustilago maydis Nr. 488	0	0	0	0	0.6	1.1	0.85	0.25
2175	Ustilago maydis Nr. 489	0	0	0	0	0	0	0	0		2175	Ustilago maydis Nr. 489	0	0	0	0	0.05	0	0.025	0.025
2176	Ustilago maydis Nr. 490	0	0	0	0	0	0	0	0		2176	Ustilago maydis Nr. 490	0	0	0	0	0	0	0	0
2177	Ustilago maydis Nr. 491	0	0	0	0	0	0	0	0		2177	Ustilago maydis Nr. 491	0	0	0	0	0	0	0	0
2178	Ustilago maydis Nr. 492	0	0	0	0	0	0	0	0		2178	Ustilago maydis Nr. 492	0	0	0	0	0.3	0.1	0.2	0.1
2196	Ustilago maydis FB1 Mating type a1b1	0	0	0	0	0	0	0	0		2196	Ustilago maydis FB1 Mating type a1b1	0	0	0	0	0	0	0	0
2197	Ustilago maydis FB2 Mating type a2b2	0	0	0	0	0	0	0	0		2197	Ustilago maydis FB2 Mating type a2b2	0	0	0	0	0	0	0	0
2198	Ustilago maydis RK 122	0	0	0	0	0	0	0	0		2198	Ustilago maydis RK 122	0	0	0	0	0	0	0	0
2199	Ustilago maydis RK 123	0	0	0	0	0	0	0	0		2199	Ustilago maydis RK 123	0	0	0	0	0	0	0	0
2203	Ustilago maydis RK 134	0	0	0	0	0	0	0	0		2203	Ustilago maydis RK 134	0	0	0	0	0	0	0	0
2204	Ustilago maydis RK 139	0	0	0	0	0	0	0	0		2204	Ustilago maydis RK 139	0	0	0	0	0	0	0	0
2205	Ustilago maydis RK 212	0	0	0	0	0	0	0	0		2205	Ustilago maydis RK 212	0	0	0	0	0	0	0	0
2206	Ustilago maydis RK 213	0	0	0	0	0	0	0	0		2206	Ustilago maydis RK 213	0	0	0	0	0	0	0	0
2207	Ustilago maydis RK214	0	0	0	0	0	0	0	0		2207	Ustilago maydis RK214	0	0	0	0	0	0	0	0
2208	Ustilago maydis RK215	0	0	0	0	0	0	0	0		2208	Ustilago maydis RK215	0	0	0	0	0	0	0	0
2209	Macalpinomyces eriachnes RK 028	0.1	0.1	0.1	0	0	0	0	0		2209	Macalpinomyces eriachnes RK 028	0	0	0	0	0.25	0.2	0.225	0.025
2210	Sporisorium consanguineum RK 133	0.2	0.2	0.2	0	0.2	0.2	0.2	0		2210	Sporisorium consanguineum RK 133	0	0	0	0	0.45	0.5	0.475	0.025
2211	Sporisorium cruentum UMa920, Mating type MAT1	4.25	4.35	4.3	0.05	0	0.45	0.225	0.225		2211	Sporisorium cruentum UMa920, Mating type MAT1	0.1	0	0.05	0.05	0	0	0	0
2212	Sporisorium exsertum RK 033	3.7	3.7	3.7	0	3.75	3.75	3.75	0		2212	Sporisorium exsertum RK 033	0	0	0	0	1.7	1.85	1.775	0.075
2213	Sporisorium scitamineum UMa698, Sscl4, JS109, RK 109, Mating type MAT1	2.2	2.3	2.25	0.05	2.5	2.55	2.525	0.025		2213	Sporisorium scitamineum UMa698, Sscl4, JS109, RK 109, Mating type MAT1	0	0	0	0	2.4	2.3	2.35	0.05
2214	Sporisorium walkeri RK 031, Mating type a1b?	0	0	0	0	0.05	0	0.025	0.025		2214	Sporisorium walkeri RK 031, Mating type a1b?	0	0	0	0	0	0	0	0
2215	Ustanciosporium gigantosporum UMa706, Mating type a1b?	0	0	0	0	0	0	0	0		2215	Ustanciosporium gigantosporum UMa706, Mating type a1b?	0	0	0	0	0	0	0	0
2216	Ustilago avenae RK 011	0	0	0	0	0	0	0	0		2216	Ustilago avenae RK 011	0	0	0	0	0	0	0	0
2217	Ustilago cynodontis UMa709, Mating type a1b?	1.2	1.15	1.175	0.025	2.3	2.5	2.4	0.1		2217	Ustilago cynodontis UMa709, Mating type a1b?	0	0	0	0	0.75	0.8	0.775	0.025
2218	Ustilago filiformis UMa701, Mating type a1b?	0.55	0.6	0.575	0.025	0.65	0.65	0.65	0		2218	Ustilago filiformis UMa701, Mating type a1b?	0	0	0	0	0	0	0	0
2220	Ustilago vetiveriae RK 075	0.2	0.15	0.175	0.025	0	0	0	0		2220	Ustilago vetiveriae RK 075	0	0	0	0	0.45	0.55	0.5	0.05
2221	Ustilago xerochloae UMa702, Mating type a1b?	0	0	0	0	0	0.05	0.025	0.025		2221	Ustilago xerochloae UMa702, Mating type a1b?	0	0	0	0	0	0	0	0
2229	Ustilago maydis MB215	0	0	0	0	0	0	0	0		2229	Ustilago maydis MB215	0	0	0	0	0	0	0	0

## Sheet: suc
strain no.	strain name	succinate (g L-1) after 48 h CaCO3	succinate (g L-1) after 48 h CaCO3	average succinate (g L-1) after 48 h CaCO3	deviation succinate (g L-1) after 48 h CaCO3	succinate (g L-1) after 96 h CaCO3	succinate (g L-1) after 96 h CaCO3	average succinate (g L-1) after 96 h CaCO3	deviation succinate (g L-1) after 96h CaCO3		strain no.	strain name	succinate (g L-1) after 48 h MES	succinate (g L-1) after 48 h MES	average succinate (g L-1) after 48 h MES	deviation succinate (g L-1) after 48 h MES	succinate (g L-1) after 96 h MES	succinate (g L-1) after 96 h MES	average succinate (g L-1) after 96 h MES	deviation succinate (g L-1) after 96h MES
2133	Ustilago maydis Nr. 195	0.1	0.1	0.1	0	0.1	0.05	0.075	0.025		2133	Ustilago maydis Nr. 195	0.05	0.05	0.05	0	0.05	0	0.025	0.025
2134	Ustilago maydis Nr. 196	0.15	0.15	0.15	0	0.2	0.15	0.175	0.025		2134	Ustilago maydis Nr. 196	0.1	0.1	0.1	0	0	0	0	0
2135	Ustilago maydis Nr. 197	0.15	0.1	0.125	0.025	0.15	0.15	0.15	0		2135	Ustilago maydis Nr. 197	0.15	0.15	0.15	0	0	0	0	0
2136	Ustilago maydis Nr. 198	0.05	0.15	0.1	0.05	0.2	0.25	0.225	0.025		2136	Ustilago maydis Nr. 198	0.05	0.1	0.075	0.025	0	0	0	0
2137	Ustilago maydis Nr. 199	0.35	0.35	0.35	0	0.55	0.55	0.55	0		2137	Ustilago maydis Nr. 199	0.1	0.15	0.125	0.025	0	0	0	0
2138	Ustilago maydis Nr. 200	0.15	0.15	0.15	0	0.25	0.25	0.25	0		2138	Ustilago maydis Nr. 200	0.1	0.1	0.1	0	0	0	0	0
2139	Ustilago maydis Nr. 201	0.1	0.15	0.125	0.025	0.25	0.25	0.25	0		2139	Ustilago maydis Nr. 201	0.1	0.05	0.075	0.025	0	0	0	0
2140	Ustilago maydis Nr. 202	0.05	0.05	0.05	0	0.25	0.2	0.225	0.025		2140	Ustilago maydis Nr. 202	0	0.05	0.025	0.025	0	0	0	0
2141	Ustilago maydis Nr. 203	0.2	0.15	0.175	0.025	0.35	0.15	0.25	0.1		2141	Ustilago maydis Nr. 203	0.1	0.15	0.125	0.025	0	0	0	0
2142	Ustilago maydis Nr. 204	0	0.1	0.05	0.05	0.3	0.3	0.3	0		2142	Ustilago maydis Nr. 204	0.05	0.05	0.05	0	0	0	0	0
2143	Ustilago maydis Nr. 205	0.1	0.1	0.1	0	0.3	0.3	0.3	0		2143	Ustilago maydis Nr. 205	0.05	0.05	0.05	0	0	0	0	0
2144	Ustilago maydis Nr. 206	0.25	0.2	0.225	0.025	0.4	0.4	0.4	0		2144	Ustilago maydis Nr. 206	0.05	0.1	0.075	0.025	0.05	0	0.025	0.025
2145	Ustilago maydis Nr. 207	0.4	0.45	0.425	0.025	0.4	0.4	0.4	0		2145	Ustilago maydis Nr. 207	0.15	0.2	0.175	0.025	0	0	0	0
2146	Ustilago maydis Nr. 208	0.35	0.4	0.375	0.025	0.45	0.4	0.425	0.025		2146	Ustilago maydis Nr. 208	0.2	0.15	0.175	0.025	0	0	0	0
2147	Ustilago maydis Nr. 209	0.3	0.3	0.3	0	0.4	0.4	0.4	0		2147	Ustilago maydis Nr. 209	0.15	0.15	0.15	0	0	0	0	0
2148	Ustilago maydis Nr. 211	0.35	0.35	0.35	0	0.35	0.4	0.375	0.025		2148	Ustilago maydis Nr. 211	0.15	0.15	0.15	0	0	0	0	0
2149	Ustilago maydis Nr. 212	0.4	0.45	0.425	0.025	0.4	0.4	0.4	0		2149	Ustilago maydis Nr. 212	0.1	0.1	0.1	0	0	0	0	0
2150	Ustilago maydis Nr. 213	0.2	0.2	0.2	0	0.25	0.25	0.25	0		2150	Ustilago maydis Nr. 213	0.1	0.05	0.075	0.025	0	0	0	0
2151	Ustilago maydis Nr. 214	0.25	0.3	0.275	0.025	0.3	0.3	0.3	0		2151	Ustilago maydis Nr. 214	0.3	0.15	0.225	0.075	0	0	0	0
2152	Ustilago maydis Nr. 215	0.2	0.2	0.2	0	0.3	0.3	0.3	0		2152	Ustilago maydis Nr. 215	0.2	0.05	0.125	0.075	0	0	0	0
2153	Ustilago maydis Nr. 462	0	0	0	0	0.05	0	0.025	0.025		2153	Ustilago maydis Nr. 462	0.05	0	0.025	0.025	0	0	0	0
2154	Ustilago maydis Nr. 463	0.05	0.1	0.075	0.025	0.1	0.1	0.1	0		2154	Ustilago maydis Nr. 463	0.05	0.05	0.05	0	0	0	0	0
2155	Ustilago maydis Nr. 465	0.05	0.05	0.05	0	0.05	0	0.025	0.025		2155	Ustilago maydis Nr. 465	0	0.05	0.025	0.025	0	0	0	0
2156	Ustilago maydis Nr. 466	0.2	0.2	0.2	0	0.7	0.75	0.725	0.025		2156	Ustilago maydis Nr. 466	0.15	0.15	0.15	0	0.2	0.25	0.225	0.025
2157	Ustilago maydis Nr. 467	0.15	0.15	0.15	0	0.3	0.3	0.3	0		2157	Ustilago maydis Nr. 467	0.1	0.15	0.125	0.025	0.05	0.1	0.075	0.025
2158	Ustilago maydis Nr. 469	0.1	0.05	0.075	0.025	0.05	0.05	0.05	0		2158	Ustilago maydis Nr. 469	0	0	0	0	0.1	0.1	0.1	0
2159	Ustilago maydis Nr. 470	0	0	0	0	0.2	0.25	0.225	0.025		2159	Ustilago maydis Nr. 470	0.05	0.05	0.05	0	0	0	0	0
2160	Ustilago maydis Nr. 471	0.1	0.1	0.1	0	0.25	0.3	0.275	0.025		2160	Ustilago maydis Nr. 471	0.05	0.05	0.05	0	0	0	0	0
2161	Ustilago maydis Nr. 473	0.1	0.15	0.125	0.025	0	0	0	0		2161	Ustilago maydis Nr. 473	0.05	0.1	0.075	0.025	0	0	0	0
2162	Ustilago maydis Nr. 474	1.05	1	1.025	0.025	1.4	1.4	1.4	0		2162	Ustilago maydis Nr. 474	0.45	0.45	0.45	0	0	0	0	0
2163	Ustilago maydis Nr. 476	0.15	0.15	0.15	0	0.3	0.3	0.3	0		2163	Ustilago maydis Nr. 476	0.1	0.1	0.1	0	0	0.05	0.025	0.025
2164	Ustilago maydis Nr. 477	0.2	0.2	0.2	0	0.05	0.05	0.05	0		2164	Ustilago maydis Nr. 477	0.2	0.25	0.225	0.025	0	0	0	0
2165	Ustilago maydis Nr. 478	0.1	0.1	0.1	0	0.25	0.25	0.25	0		2165	Ustilago maydis Nr. 478	0.1	0.1	0.1	0	0	0	0	0
2166	Ustilago maydis Nr. 479	0	0	0	0	0.05	0.05	0.05	0		2166	Ustilago maydis Nr. 479	0.05	0.05	0.05	0	0.05	0.05	0.05	0
2167	Ustilago maydis Nr. 480	0	0	0	0	0	0	0	0		2167	Ustilago maydis Nr. 480	0	0	0	0	0	0	0	0
2168	Ustilago maydis Nr. 481	0.1	0.1	0.1	0	0.25	0.25	0.25	0		2168	Ustilago maydis Nr. 481	0.05	0.05	0.05	0	0	0	0	0
2169	Ustilago maydis Nr. 482	0	0	0	0	0	0	0	0		2169	Ustilago maydis Nr. 482	0.05	0.05	0.05	0	0	0	0	0
2171	Ustilago maydis Nr. 484	0.1	0.1	0.1	0	0.2	0.15	0.175	0.025		2171	Ustilago maydis Nr. 484	0.35	0.25	0.3	0.05	0.05	0.05	0.05	0
2172	Ustilago maydis Nr. 485	0.2	0.15	0.175	0.025	0.3	0.35	0.325	0.025		2172	Ustilago maydis Nr. 485	0	0.05	0.025	0.025	0	0	0	0
2173	Ustilago maydis Nr. 487	0.1	0.1	0.1	0	0.3	0.3	0.3	0		2173	Ustilago maydis Nr. 487	0.05	0.15	0.1	0.05	0	0	0	0
2174	Ustilago maydis Nr. 488	0.05	0.05	0.05	0	0	0	0	0		2174	Ustilago maydis Nr. 488	0.05	0.05	0.05	0	0	0	0	0
2175	Ustilago maydis Nr. 489	0	0	0	0	0.05	0.05	0.05	0		2175	Ustilago maydis Nr. 489	0.05	0.05	0.05	0	0	0.05	0.025	0.025
2176	Ustilago maydis Nr. 490	0.1	0.05	0.075	0.025	0.15	0.15	0.15	0		2176	Ustilago maydis Nr. 490	0.1	0.05	0.075	0.025	0	0	0	0
2177	Ustilago maydis Nr. 491	0.05	0.1	0.075	0.025	0.05	0.05	0.05	0		2177	Ustilago maydis Nr. 491	0.05	0.05	0.05	0	0	0	0	0
2178	Ustilago maydis Nr. 492	0.05	0.1	0.075	0.025	0.1	0.1	0.1	0		2178	Ustilago maydis Nr. 492	0.05	0.1	0.075	0.025	0.2	0	0.1	0.1
2196	Ustilago maydis FB1 Mating type a1b1	0.05	0.05	0.05	0	0	0	0	0		2196	Ustilago maydis FB1 Mating type a1b1	0	0	0	0	0	0	0	0
2197	Ustilago maydis FB2 Mating type a2b2	0.1	0.1	0.1	0	0.05	0.1	0.075	0.025		2197	Ustilago maydis FB2 Mating type a2b2	0.1	0.1	0.1	0	0	0.05	0.025	0.025
2198	Ustilago maydis RK 122	0.05	0.05	0.05	0	0	0	0	0		2198	Ustilago maydis RK 122	0	0	0	0	0	0	0	0
2199	Ustilago maydis RK 123	0.2	0.2	0.2	0	0.25	0.25	0.25	0		2199	Ustilago maydis RK 123	0.15	0.15	0.15	0	0	0	0	0
2203	Ustilago maydis RK 134	0.05	0.05	0.05	0	0	0	0	0		2203	Ustilago maydis RK 134	0	0.05	0.025	0.025	0	0	0	0
2204	Ustilago maydis RK 139	0.15	0.15	0.15	0	0.35	0.35	0.35	0		2204	Ustilago maydis RK 139	0.1	0.05	0.075	0.025	0	0	0	0
2205	Ustilago maydis RK 212	0.05	0.05	0.05	0	0	0	0	0		2205	Ustilago maydis RK 212	0	0	0	0	0	0	0	0
2206	Ustilago maydis RK 213	0.05	0.1	0.075	0.025	0	0	0	0		2206	Ustilago maydis RK 213	0.05	0.05	0.05	0	0	0	0	0
2207	Ustilago maydis RK214	0.1	0.1	0.1	0	0.1	0.15	0.125	0.025		2207	Ustilago maydis RK214	0.1	0.05	0.075	0.025	0	0	0	0
2208	Ustilago maydis RK215	0.1	0.1	0.1	0	0.05	0.1	0.075	0.025		2208	Ustilago maydis RK215	0.05	0.15	0.1	0.05	0	0	0	0
2209	Macalpinomyces eriachnes RK 028	0.35	0.45	0.4	0.05	1.7	1.7	1.7	0		2209	Macalpinomyces eriachnes RK 028	0.05	0.1	0.075	0.025	0.05	0.05	0.05	0
2210	Sporisorium consanguineum RK 133	0.3	0.35	0.325	0.025	2.25	2.25	2.25	0		2210	Sporisorium consanguineum RK 133	0.4	0.35	0.375	0.025	0.55	0.7	0.625	0.075
2211	Sporisorium cruentum UMa920, Mating type MAT1	0.7	0.7	0.7	0	0.75	0.75	0.75	0		2211	Sporisorium cruentum UMa920, Mating type MAT1	0.25	0.25	0.25	0	0.4	0.5	0.45	0.05
2212	Sporisorium exsertum RK 033	0.3	0.3	0.3	0	0.2	0.2	0.2	0		2212	Sporisorium exsertum RK 033	0.05	0	0.025	0.025	0	0	0	0
2213	Sporisorium scitamineum UMa698, Sscl4, JS109, RK 109, Mating type MAT1	0.15	0.15	0.15	0	0.2	0.2	0.2	0		2213	Sporisorium scitamineum UMa698, Sscl4, JS109, RK 109, Mating type MAT1	0	0.05	0.025	0.025	0	0	0	0
2214	Sporisorium walkeri RK 031, Mating type a1b?	0.3	0.15	0.225	0.075	0.1	0.15	0.125	0.025		2214	Sporisorium walkeri RK 031, Mating type a1b?	0	0	0	0	0	0	0	0
2215	Ustanciosporium gigantosporum UMa706, Mating type a1b?	0	0	0	0	0	0	0	0		2215	Ustanciosporium gigantosporum UMa706, Mating type a1b?	0	0.05	0.025	0.025	0	0	0	0
2216	Ustilago avenae RK 011	0.45	0.4	0.425	0.025	2.55	2.45	2.5	0.05		2216	Ustilago avenae RK 011	0.3	0.25	0.275	0.025	0.45	0.5	0.475	0.025
2217	Ustilago cynodontis UMa709, Mating type a1b?	0.05	0.05	0.05	0	0	0.05	0.025	0.025		2217	Ustilago cynodontis UMa709, Mating type a1b?	0	0	0	0	0	0	0	0
2218	Ustilago filiformis UMa701, Mating type a1b?	0.1	0.05	0.075	0.025	0.2	0.25	0.225	0.025		2218	Ustilago filiformis UMa701, Mating type a1b?	0.45	0.45	0.45	0	0.5	0.5	0.5	0
2220	Ustilago vetiveriae RK 075	0.1	0.1	0.1	0	0.05	0.05	0.05	0		2220	Ustilago vetiveriae RK 075	0.05	0.05	0.05	0	0	0	0	0
2221	Ustilago xerochloae UMa702, Mating type a1b?	0	0	0	0	0	0.05	0.025	0.025		2221	Ustilago xerochloae UMa702, Mating type a1b?	0	0	0	0	0	0	0	0
2229	Ustilago maydis MB215	0.25	0.2	0.225	0.025	0.25	0.15	0.2	0.05		2229	Ustilago maydis MB215	0.15	0.1	0.125	0.025	0	0	0	0

## Sheet: unknown
strain no.	strain name	unknown (kV min-1) after 48 h CaCO3	unknown (kV min-1) after 48 h CaCO3	average unknown (kV min-1) after 48 h CaCO3	deviation unknown (kV min-1) after 48 h CaCO3	unknown (kV min-1) after 96 h CaCO3	unknown (kV min-1) after 96 h CaCO3	average unknown (kV min-1) after 96 h CaCO3	deviation unknown (kV min-1) after 96h CaCO3		strain no.	strain name	unknown (kV min-1) after 48 h MES	unknown (kV min-1) after 48 h MES	average unknown (kV min-1) after 48 h MES	deviation unknown (kV min-1) after 48 h MES	unknown (kV min-1) after 96 h MES	unknown (kV min-1) after 96 h MES	average unknown (kV min-1) after 96 h MES	deviation unknown (kV min-1) after 96h MES
2133	Ustilago maydis Nr. 195	1.9826	1.8941	1.93835	0.04425	2.06125	1.846	1.95362	0.107625		2133	Ustilago maydis Nr. 195	0.30565	0.33495	0.3203	0.01465	0.191	0.2412	0.2161	0.0251
2134	Ustilago maydis Nr. 196	1.44435	1.6935	1.56893	0.124575	1.7077	1.4664	1.58705	0.12065		2134	Ustilago maydis Nr. 196	0.8281	0.8106	0.81935	0.00875	1.2012	1.0791	1.14015	0.06105
2135	Ustilago maydis Nr. 197	2.0025	1.30715	1.65482	0.347675	1.95995	2.2355	2.09773	0.137775		2135	Ustilago maydis Nr. 197	0.85965	1.00155	0.9306	0.07095	0.8655	0.8537	0.8596	0.0059
2136	Ustilago maydis Nr. 198	0.8543	2.4053	1.6298	0.7755	1.71435	2.00755	1.86095	0.1466		2136	Ustilago maydis Nr. 198	0.4931	0.5131	0.5031	0.01	0.3087	0.361	0.33485	0.02615
2137	Ustilago maydis Nr. 199	2.6564	2.53465	2.59553	0.060875	1.8204	2.17055	1.99547	0.175075		2137	Ustilago maydis Nr. 199	0.7292	0.80805	0.768625	0.039425	0.47295	0.55645	0.5147	0.04175
2138	Ustilago maydis Nr. 200	2.18385	2.06255	2.1232	0.06065	1.52925	1.8293	1.67928	0.150025		2138	Ustilago maydis Nr. 200	0.538	0.54455	0.541275	0.003275	0.37625	0.42585	0.40105	0.0248
2139	Ustilago maydis Nr. 201	1.5987	2.7302	2.16445	0.56575	2.39975	2.2382	2.31898	0.080775		2139	Ustilago maydis Nr. 201	0.7106	0.9103	0.81045	0.09985	0.5704	0.59755	0.583975	0.013575
2140	Ustilago maydis Nr. 202	1.8607	3.2476	2.55415	0.69345	2.74955	2.78585	2.7677	0.01815		2140	Ustilago maydis Nr. 202	0.8594	1.3174	1.0884	0.229	0.75335	0.6016	0.677475	0.075875
2141	Ustilago maydis Nr. 203	1.757	2.01035	1.88367	0.126675	1.51575	1.3728	1.44427	0.071475		2141	Ustilago maydis Nr. 203	0.4854	0.62385	0.554625	0.069225	0.6056	0.6592	0.6324	0.0268
2142	Ustilago maydis Nr. 204	1.79705	1.8563	1.82668	0.029625	1.3456	1.2677	1.30665	0.03895		2142	Ustilago maydis Nr. 204	0.3261	0.35135	0.338725	0.012625	0.1417	0.21095	0.176325	0.034625
2143	Ustilago maydis Nr. 205	1.89405	1.89865	1.89635	0.0023	1.3804	1.39325	1.38682	0.006425		2143	Ustilago maydis Nr. 205	0.4612	0.4668	0.464	0.0028	0.3123	0.34515	0.328725	0.016425
2144	Ustilago maydis Nr. 206	2.08635	1.94735	2.01685	0.0695	1.85885	1.93475	1.8968	0.03795		2144	Ustilago maydis Nr. 206	0.13275	0.10675	0.11975	0.013	0.07475	0.20855	0.14165	0.0669
2145	Ustilago maydis Nr. 207	1.8616	1.96995	1.91578	0.054175	1.33905	1.18875	1.2639	0.07515		2145	Ustilago maydis Nr. 207	0.47685	0.39055	0.4337	0.04315	0.3455	0.3845	0.365	0.0195
2146	Ustilago maydis Nr. 208	1.71855	2.0404	1.87948	0.160925	1.26065	1.3769	1.31878	0.058125		2146	Ustilago maydis Nr. 208	0.32835	0.33945	0.3339	0.00555	0.33715	0.26955	0.30335	0.0338
2147	Ustilago maydis Nr. 209	2.66945	2.46605	2.56775	0.1017	1.5957	1.67975	1.63773	0.042025		2147	Ustilago maydis Nr. 209	0.70685	0.62135	0.6641	0.04275	0.5108	0.49705	0.503925	0.006875
2148	Ustilago maydis Nr. 211	1.57085	1.5105	1.54068	0.030175	1.11475	1.1031	1.10892	0.005825		2148	Ustilago maydis Nr. 211	1.1012	0.95205	1.02662	0.074575	0.7786	0.83555	0.807075	0.028475
2149	Ustilago maydis Nr. 212	2.0875	2.0789	2.0832	0.0043	1.2708	1.2469	1.25885	0.01195		2149	Ustilago maydis Nr. 212	0.65985	0.66005	0.65995	0.0001	0.5079	0.58775	0.547825	0.039925
2150	Ustilago maydis Nr. 213	1.98905	2.1262	2.05762	0.068575	1.21335	1.3433	1.27832	0.064975		2150	Ustilago maydis Nr. 213	0.76665	0.733	0.749825	0.016825	0.6711	0.62685	0.648975	0.022125
2151	Ustilago maydis Nr. 214	2.75395	2.6321	2.69303	0.060925	1.8218	1.6375	1.72965	0.09215		2151	Ustilago maydis Nr. 214	0.51435	1.2934	0.903875	0.389525	1.3895	1.3593	1.3744	0.0151
2152	Ustilago maydis Nr. 215	3.06355	3.2691	3.16633	0.102775	2.37135	2.28705	2.3292	0.04215		2152	Ustilago maydis Nr. 215	5.0364	0.91345	2.97493	2.06148	0.67175	0.7711	0.721425	0.049675
2153	Ustilago maydis Nr. 462	4.2141	4.7001	4.4571	0.243	3.38165	4.00465	3.69315	0.3115		2153	Ustilago maydis Nr. 462	4.9033	4.8258	4.86455	0.03875	6.53845	6.5844	6.56142	0.022975
2154	Ustilago maydis Nr. 463	3.0941	2.889	2.99155	0.10255	2.2279	2.07845	2.15318	0.074725		2154	Ustilago maydis Nr. 463	1.4701	1.50905	1.48957	0.019475	2.3692	2.3998	2.3845	0.0153
2155	Ustilago maydis Nr. 465	5.0102	5.15615	5.08318	0.072975	5.30895	5.74135	5.52515	0.2162		2155	Ustilago maydis Nr. 465	1.49515	2.36455	1.92985	0.4347	1.062	1.13455	1.09828	0.036275
2156	Ustilago maydis Nr. 466	3.36615	3.0937	3.22993	0.136225	3.1611	3.1536	3.15735	0.00375		2156	Ustilago maydis Nr. 466	0.52855	0.5227	0.525625	0.002925	0.42055	0.24515	0.33285	0.0877
2157	Ustilago maydis Nr. 467	1.2651	1.2998	1.28245	0.01735	1.33115	1.2362	1.28368	0.047475		2157	Ustilago maydis Nr. 467	1.68135	1.425	1.55317	0.128175	1.403	1.2533	1.32815	0.07485
2158	Ustilago maydis Nr. 469	5.45545	5.80545	5.63045	0.175	4.3147	4.26575	4.29022	0.024475		2158	Ustilago maydis Nr. 469	0.7322	0.65085	0.691525	0.040675	0.7037	0.7036	0.70365	5e-05
2159	Ustilago maydis Nr. 470	4.67255	4.16195	4.41725	0.2553	4.4597	4.36745	4.41357	0.046125		2159	Ustilago maydis Nr. 470	1.3408	1.2881	1.31445	0.02635	1.1575	1.07525	1.11638	0.041125
2160	Ustilago maydis Nr. 471	2.5409	2.76135	2.65113	0.110225	2.22575	2.2379	2.23182	0.006075		2160	Ustilago maydis Nr. 471	1.2651	1.254	1.25955	0.00555	0.4477	0.5018	0.47475	0.02705
2161	Ustilago maydis Nr. 473	0.59035	0.62085	0.6056	0.01525	0.39275	0.3886	0.390675	0.002075		2161	Ustilago maydis Nr. 473	0.1369	0.8422	0.48955	0.35265	0.16475	0.1456	0.155175	0.009575
2162	Ustilago maydis Nr. 474	3.2912	3.5298	3.4105	0.1193	2.87765	2.6874	2.78252	0.095125		2162	Ustilago maydis Nr. 474	1.5078	1.16525	1.33652	0.171275	1.9893	2.2055	2.0974	0.1081
2163	Ustilago maydis Nr. 476	1.71225	1.54115	1.6267	0.08555	1.67815	1.57895	1.62855	0.0496		2163	Ustilago maydis Nr. 476	0.8002	0.8305	0.81535	0.01515	0.76815	0.86195	0.81505	0.0469
2164	Ustilago maydis Nr. 477	1.7837	1.9585	1.8711	0.0874	0.24705	0.3346	0.290825	0.043775		2164	Ustilago maydis Nr. 477	0.69715	0.73905	0.7181	0.02095	1.1772	1.39535	1.28628	0.109075
2165	Ustilago maydis Nr. 478	2.1173	1.7759	1.9466	0.1707	2.00575	2.2689	2.13732	0.131575		2165	Ustilago maydis Nr. 478	1.3212	0.71475	1.01797	0.303225	0.8391	0.97065	0.904875	0.065775
2166	Ustilago maydis Nr. 479	0.7746	0.7637	0.76915	0.00545	1.08615	1.0653	1.07572	0.010425		2166	Ustilago maydis Nr. 479	0.4365	2.50865	1.47257	1.03607	0.4422	0.2289	0.33555	0.10665
2167	Ustilago maydis Nr. 480	0.45475	0.52985	0.4923	0.03755	0.58645	0.49175	0.5391	0.04735		2167	Ustilago maydis Nr. 480	0.02035	0.19365	0.107	0.08665	0.3683	0.33365	0.350975	0.017325
2168	Ustilago maydis Nr. 481	2.1636	2.3355	2.24955	0.08595	1.9593	1.85165	1.90548	0.053825		2168	Ustilago maydis Nr. 481	0.19635	0.19785	0.1971	0.00075	0.4042	0.227	0.3156	0.0886
2169	Ustilago maydis Nr. 482	3.44135	3.62725	3.5343	0.09295	2.9798	3.5368	3.2583	0.2785		2169	Ustilago maydis Nr. 482	2.77025	2.5096	2.63992	0.130325	5.00575	4.90305	4.9544	0.05135
2171	Ustilago maydis Nr. 484	5.4429	5.9277	5.6853	0.2424	4.1961	4.3008	4.24845	0.05235		2171	Ustilago maydis Nr. 484	1.07495	0.4949	0.784925	0.290025	0.30365	0.3088	0.306225	0.002575
2172	Ustilago maydis Nr. 485	1.2776	1.2879	1.28275	0.00515	1.00835	1.114	1.06117	0.052825		2172	Ustilago maydis Nr. 485	2.07255	2.00985	2.0412	0.03135	1.8909	1.747	1.81895	0.07195
2173	Ustilago maydis Nr. 487	2.24505	2.2784	2.26173	0.016675	1.9189	1.49755	1.70823	0.210675		2173	Ustilago maydis Nr. 487	0.9528	0.9966	0.9747	0.0219	1.1613	1.31265	1.23698	0.075675
2174	Ustilago maydis Nr. 488	4.94255	4.08345	4.513	0.42955	3.8041	1.5217	2.6629	1.1412		2174	Ustilago maydis Nr. 488	0.93715	0.6668	0.801975	0.135175	0.8526	0.3916	0.6221	0.2305
2175	Ustilago maydis Nr. 489	6.3881	5.8032	6.09565	0.29245	7.65545	7.76015	7.7078	0.05235		2175	Ustilago maydis Nr. 489	4.31695	4.30545	4.3112	0.00575	5.8695	5.4067	5.6381	0.2314
2176	Ustilago maydis Nr. 490	2.9176	3.12425	3.02093	0.103325	1.9295	2.1562	2.04285	0.11335		2176	Ustilago maydis Nr. 490	0.6898	0.64305	0.666425	0.023375	1.0944	1.1577	1.12605	0.03165
2177	Ustilago maydis Nr. 491	1.52435	1.5393	1.53182	0.007475	1.7922	1.7922	1.7922	0		2177	Ustilago maydis Nr. 491	1.52455	1.48125	1.5029	0.02165	1.79435	1.7549	1.77462	0.019725
2178	Ustilago maydis Nr. 492	2.05435	1.7806	1.91748	0.136875	1.8222	1.78675	1.80448	0.017725		2178	Ustilago maydis Nr. 492	0.58875	0.62635	0.60755	0.0188	2.04475	0.47385	1.2593	0.78545
2196	Ustilago maydis FB1 Mating type a1b1	0.5077	0.46485	0.486275	0.021425	0.53955	0.51165	0.5256	0.01395		2196	Ustilago maydis FB1 Mating type a1b1	0.21175	0.2656	0.238675	0.026925	0.24255	0.3105	0.276525	0.033975
2197	Ustilago maydis FB2 Mating type a2b2	0.7828	0.93785	0.860325	0.077525	0.98475	0.92985	0.9573	0.02745		2197	Ustilago maydis FB2 Mating type a2b2	0.12785	0.22455	0.1762	0.04835	0.4193	0.41335	0.416325	0.002975
2198	Ustilago maydis RK 122	4.91015	5.14525	5.0277	0.11755	1.56815	2.12955	1.84885	0.2807		2198	Ustilago maydis RK 122	3.4566	3.5979	3.52725	0.07065	5.30685	5.0811	5.19398	0.112875
2199	Ustilago maydis RK 123	5.85785	5.9996	5.92873	0.070875	5.8063	5.99255	5.89942	0.093125		2199	Ustilago maydis RK 123	2.0255	2.0332	2.02935	0.00385	2.3483	2.7144	2.53135	0.18305
2203	Ustilago maydis RK 134	4.4081	4.3807	4.3944	0.0137	3.8946	4.41975	4.15717	0.262575		2203	Ustilago maydis RK 134	4.3738	4.466	4.4199	0.0461	4.8482	4.78925	4.81873	0.029475
2204	Ustilago maydis RK 139	0.9863	0.9052	0.94575	0.04055	0.89675	0.99405	0.9454	0.04865		2204	Ustilago maydis RK 139	0.4539	0.5104	0.48215	0.02825	0.1537	0.06705	0.110375	0.043325
2205	Ustilago maydis RK 212	7.1043	6.8592	6.98175	0.12255	5.03615	4.8842	4.96017	0.075975		2205	Ustilago maydis RK 212	5.415	5.63025	5.52262	0.107625	5.5456	5.34015	5.44288	0.102725
2206	Ustilago maydis RK 213	5.0953	5.1156	5.10545	0.01015	3.42795	3.4781	3.45303	0.025075		2206	Ustilago maydis RK 213	1.9984	1.9054	1.9519	0.0465	2.5237	2.37645	2.45008	0.073625
2207	Ustilago maydis RK214	3.3774	3.5144	3.4459	0.0685	3.00675	3.00755	3.00715	0.0004		2207	Ustilago maydis RK214	1.3054	1.658	1.4817	0.1763	1.8465	1.69465	1.77058	0.075925
2208	Ustilago maydis RK215	4.48215	4.5981	4.54012	0.057975	3.7685	4.6936	4.23105	0.46255		2208	Ustilago maydis RK215	1.65515	1.6798	1.66748	0.012325	2.06705	1.89525	1.98115	0.0859
2209	Macalpinomyces eriachnes RK 028	0.34295	0.31905	0.331	0.01195	0.05785	0.0342	0.046025	0.011825		2209	Macalpinomyces eriachnes RK 028	1.1429	1.3778	1.26035	0.11745	0.0339	0.04355	0.038725	0.004825
2210	Sporisorium consanguineum RK 133	0.7835	0.6874	0.73545	0.04805	0.78215	0.67305	0.7276	0.05455		2210	Sporisorium consanguineum RK 133	1.4765	1.99015	1.73333	0.256825	12.0674	12.3412	12.2043	0.1369
2211	Sporisorium cruentum UMa920, Mating type MAT1	14.7753	15.1129	14.9441	0.1688	1.5276	1.4334	1.4805	0.0471		2211	Sporisorium cruentum UMa920, Mating type MAT1	3.25505	0.41965	1.83735	1.4177	10.9293	11.2753	11.1023	0.172975
2212	Sporisorium exsertum RK 033	12.9987	12.8768	12.9378	0.06095	13.0264	13.0264	13.0264	0		2212	Sporisorium exsertum RK 033	8.76155	7.3729	8.06723	0.694325	0	0	0	0
2213	Sporisorium scitamineum UMa698, Sscl4, JS109, RK 109, Mating type MAT1	7.6418	8.04325	7.84253	0.200725	8.832	8.7155	8.77375	0.05825		2213	Sporisorium scitamineum UMa698, Sscl4, JS109, RK 109, Mating type MAT1	11.2672	11.5071	11.3872	0.12	0	0	0	0
2214	Sporisorium walkeri RK 031, Mating type a1b?	0.0372	0	0.0186	0.0186	0.06615	0.2037	0.134925	0.068775		2214	Sporisorium walkeri RK 031, Mating type a1b?	0.0535	0.0728	0.06315	0.00965	0	0	0	0
2215	Ustanciosporium gigantosporum UMa706, Mating type a1b?	0	0	0	0	0.0537	0.07765	0.065675	0.011975		2215	Ustanciosporium gigantosporum UMa706, Mating type a1b?	0.04935	0.0526	0.050975	0.001625	0.06915	0.06215	0.06565	0.0035
2216	Ustilago avenae RK 011	1.24505	0.4293	0.837175	0.407875	2.94725	2.6721	2.80967	0.137575		2216	Ustilago avenae RK 011	6.8788	7.34675	7.11278	0.233975	18.768	19.638	19.203	0.435
2217	Ustilago cynodontis UMa709, Mating type a1b?	5.3596	5.6165	5.48805	0.12845	4.5468	3.78075	4.16378	0.383025		2217	Ustilago cynodontis UMa709, Mating type a1b?	4.62695	4.3078	4.46738	0.159575	9.39495	8.6771	9.03602	0.358925
2218	Ustilago filiformis UMa701, Mating type a1b?	1.98675	2.1527	2.06973	0.082975	2.23315	2.3262	2.27968	0.046525		2218	Ustilago filiformis UMa701, Mating type a1b?	6.54435	5.9837	6.26403	0.280325	15.1753	14.7787	14.977	0.198325
2220	Ustilago vetiveriae RK 075	0.6727	0.60695	0.639825	0.032875	0.0624	0.06045	0.061425	0.000975		2220	Ustilago vetiveriae RK 075	0.36565	0.93025	0.64795	0.2823	0.1576	0.27125	0.214425	0.056825
2221	Ustilago xerochloae UMa702, Mating type a1b?	0.037	0.08525	0.061125	0.024125	0.13825	0.20075	0.1695	0.03125		2221	Ustilago xerochloae UMa702, Mating type a1b?	0	0	0	0	0	0.13565	0.067825	0.067825
2229	Ustilago maydis MB215	1.3085	3.042	2.17525	0.86675	1.68665	2.1333	1.90998	0.223325		2229	Ustilago maydis MB215	0.3061	0.4578	0.38195	0.07585	0.21345	0.15345	0.18345	0.03

## Sheet: mel
strain no.	strain name	mel after 120 h MES	mel after 120 h CaCO3
2133	Ustilago maydis Nr. 195	+++	++
2134	Ustilago maydis Nr. 196	++	-
2135	Ustilago maydis Nr. 197	++	+
2136	Ustilago maydis Nr. 198	+	-
2137	Ustilago maydis Nr. 199	+/-	-
2138	Ustilago maydis Nr. 200	+/-	+/-
2139	Ustilago maydis Nr. 201	+/-	-
2140	Ustilago maydis Nr. 202	++	-
2141	Ustilago maydis Nr. 203	+/-	-
2142	Ustilago maydis Nr. 204	++	-
2143	Ustilago maydis Nr. 205	+++	+++
2144	Ustilago maydis Nr. 206	++	+++
2145	Ustilago maydis Nr. 207	+/-	-
2146	Ustilago maydis Nr. 208	+/-	+/-
2147	Ustilago maydis Nr. 209	+/-	-
2148	Ustilago maydis Nr. 211	+/-	-
2149	Ustilago maydis Nr. 212	+/-	-
2150	Ustilago maydis Nr. 213	+/-	-
2151	Ustilago maydis Nr. 214	+++	++
2152	Ustilago maydis Nr. 215	-	-
2153	Ustilago maydis Nr. 462	++	++
2154	Ustilago maydis Nr. 463	++	+
2155	Ustilago maydis Nr. 465	++	+++
2156	Ustilago maydis Nr. 466	+/-	+/-
2157	Ustilago maydis Nr. 467	+/-	-
2158	Ustilago maydis Nr. 469	+	+++
2159	Ustilago maydis Nr. 470	++	++
2160	Ustilago maydis Nr. 471	++	++
2161	Ustilago maydis Nr. 473	+++	+
2162	Ustilago maydis Nr. 474	-	-
2163	Ustilago maydis Nr. 476	++	+++
2164	Ustilago maydis Nr. 477	+	++
2165	Ustilago maydis Nr. 478	+	+
2166	Ustilago maydis Nr. 479	+/-	++
2167	Ustilago maydis Nr. 480	+/-	-
2168	Ustilago maydis Nr. 481	+++	+
2169	Ustilago maydis Nr. 482	+/-	-
2171	Ustilago maydis Nr. 484	+	+
2172	Ustilago maydis Nr. 485	++	-
2173	Ustilago maydis Nr. 487	++	-
2174	Ustilago maydis Nr. 488	++	-
2175	Ustilago maydis Nr. 489	-	-
2176	Ustilago maydis Nr. 490	+/-	-
2177	Ustilago maydis Nr. 491	-	-
2178	Ustilago maydis Nr. 492	++	+
2196	Ustilago maydis FB1 Mating type a1b1	+	-
2197	Ustilago maydis FB2 Mating type a2b2	+	-
2198	Ustilago maydis RK 122	+++	+
2199	Ustilago maydis RK 123	+++	++
2203	Ustilago maydis RK 134	+++	++
2204	Ustilago maydis RK 139	-	-
2205	Ustilago maydis RK 212	+++	+++
2206	Ustilago maydis RK 213	+++	+++
2207	Ustilago maydis RK214	+++	+++
2208	Ustilago maydis RK215	+++	+++
2209	Macalpinomyces eriachnes RK 028	+	++
2210	Sporisorium consanguineum RK 133	-	-
2211	Sporisorium cruentum UMa920, Mating type MAT1	+++	++
2212	Sporisorium exsertum RK 033	+/-	+/-
2213	Sporisorium scitamineum UMa698, Sscl4, JS109, RK 109, Mating type MAT1	+++	-
2214	Sporisorium walkeri RK 031, Mating type a1b?	-	-
2215	Ustanciosporium gigantosporum UMa706, Mating type a1b?	+	-
2216	Ustilago avenae RK 011	-	-
2217	Ustilago cynodontis UMa709, Mating type a1b?	-	-
2218	Ustilago filiformis UMa701, Mating type a1b?	-	-
2220	Ustilago vetiveriae RK 075	-	-
2221	Ustilago xerochloae UMa702, Mating type a1b?	-	-
2229	Ustilago maydis MB215	+/-	-

## Sheet: ua
strain no.	strain name	ustilagic acid after 120 h MES	ustilagic acid after 120 h CaCO3
2133	Ustilago maydis Nr. 195	+++	-
2134	Ustilago maydis Nr. 196	++	-
2135	Ustilago maydis Nr. 197	++	-
2136	Ustilago maydis Nr. 198	+	-
2137	Ustilago maydis Nr. 199	+/-	-
2138	Ustilago maydis Nr. 200	+/-	-
2139	Ustilago maydis Nr. 201	+	-
2140	Ustilago maydis Nr. 202	++	-
2141	Ustilago maydis Nr. 203	+/-	-
2142	Ustilago maydis Nr. 204	++	-
2143	Ustilago maydis Nr. 205	+++	-
2144	Ustilago maydis Nr. 206	++	-
2145	Ustilago maydis Nr. 207	+	-
2146	Ustilago maydis Nr. 208	+	-
2147	Ustilago maydis Nr. 209	+	-
2148	Ustilago maydis Nr. 211	+/-	-
2149	Ustilago maydis Nr. 212	+	-
2150	Ustilago maydis Nr. 213	+	-
2151	Ustilago maydis Nr. 214	++	-
2152	Ustilago maydis Nr. 215	-	-
2153	Ustilago maydis Nr. 462	++	-
2154	Ustilago maydis Nr. 463	++	-
2155	Ustilago maydis Nr. 465	+++	+
2156	Ustilago maydis Nr. 466	++	-
2157	Ustilago maydis Nr. 467	++	-
2158	Ustilago maydis Nr. 469	+++	-
2159	Ustilago maydis Nr. 470	+++	-
2160	Ustilago maydis Nr. 471	+++	-
2161	Ustilago maydis Nr. 473	++	-
2162	Ustilago maydis Nr. 474	+	-
2163	Ustilago maydis Nr. 476	+++	+/-
2164	Ustilago maydis Nr. 477	+/-	+/-
2165	Ustilago maydis Nr. 478	++	-
2166	Ustilago maydis Nr. 479	+	+
2167	Ustilago maydis Nr. 480	+/-	-
2168	Ustilago maydis Nr. 481	+++	-
2169	Ustilago maydis Nr. 482	+/-	-
2171	Ustilago maydis Nr. 484	++	-
2172	Ustilago maydis Nr. 485	+++	-
2173	Ustilago maydis Nr. 487	+++	-
2174	Ustilago maydis Nr. 488	++	-
2175	Ustilago maydis Nr. 489	-	-
2176	Ustilago maydis Nr. 490	+	-
2177	Ustilago maydis Nr. 491	-	-
2178	Ustilago maydis Nr. 492	++	-
2196	Ustilago maydis FB1 Mating type a1b1	+/-	-
2197	Ustilago maydis FB2 Mating type a2b2	+	-
2198	Ustilago maydis RK 122	+++	-
2199	Ustilago maydis RK 123	+++	-
2203	Ustilago maydis RK 134	+++	-
2204	Ustilago maydis RK 139	-	-
2205	Ustilago maydis RK 212	+++	-
2206	Ustilago maydis RK 213	+++	+/-
2207	Ustilago maydis RK214	+++	+/-
2208	Ustilago maydis RK215	+++	-
2209	Macalpinomyces eriachnes RK 028	+	-
2210	Sporisorium consanguineum RK 133	-	-
2211	Sporisorium cruentum UMa920, Mating type MAT1	-	-
2212	Sporisorium exsertum RK 033	-	-
2213	Sporisorium scitamineum UMa698, Sscl4, JS109, RK 109, Mating type MAT1	+++	-
2214	Sporisorium walkeri RK 031, Mating type a1b?	+/-	-
2215	Ustanciosporium gigantosporum UMa706, Mating type a1b?	-	-
2216	Ustilago avenae RK 011	-	-
2217	Ustilago cynodontis UMa709, Mating type a1b?	-	-
2218	Ustilago filiformis UMa701, Mating type a1b?	-	-
2220	Ustilago vetiveriae RK 075	-	-
2221	Ustilago xerochloae UMa702, Mating type a1b?	-	-
2229	Ustilago maydis MB215	+/-	-

## Sheet: TLC
TLC of extracted lipids produced by different Ustilaginaceae. Cultivation was performed in screening medium buffered with MES (A) or CaCO3 (B) for 96 h (arrow: retardation factor (Rf) = 0.62). All spots with a Rf smaller than 0.62 were defined as ustilagic acid, everything else as mannosylerythritol lipids. Strain numbers correspond to Additional file 1 strains.

[truncated: 1 more sheets: TLC control]
